# Supplementary material for: Breast cancer and physical activity: A bibliometric analysis
Source: Front Oncol. 2023 Jan 12;12:1051482. doi: 10.3389/fonc.2022.1051482 (PMC9879290; doi:10.3389/fonc.2022.1051482)
Supplement: Supplementary file 7 [file Table_6.xlsx]

## Sheet: Documents most cited
Authors	Article Title	Citations	Journal ISO Abbreviation	Language	Document Type	DOI Link
Courneya, K. (2007)	Effects of aerobic and resistance exercise in breast cancer patients receiving adjuvant chemotherapy: A multicenter randomized controlled trial	663	J. Clin. Oncol.	English	Article	http://dx.doi.org/10.1200/JCO.2006.08.2024
Montazeri, A. (2008)	Health-related quality of life in breast cancer patients: A bibliographic review of the literature from 1974 to 2007	466	J. Exp. Clin. Cancer Res.	English	Review	http://dx.doi.org/10.1186/1756-9966-27-32
Howard-Anderson, J. (2012)	Quality of Life, Fertility Concerns, and Behavioral Health Outcomes in Younger Breast Cancer Survivors: A Systematic Review	446	JNCI-J. Natl. Cancer Inst.	English	Review	http://dx.doi.org/10.1093/jnci/djr541
Duijts, S. (2011)	Effectiveness of behavioral techniques and physical exercise on psychosocial functioning and health-related quality of life in breast cancer patients and survivors-a meta-analysis	266	Psycho-Oncol.	English	Review	http://dx.doi.org/10.1002/pon.1728
Mutrie, N. (2007)	Benefits of supervised group exercise programme for women being treated for early stage breast cancer: pragmatic randomised controlled trial	258	BMJ-British Medical Journal	English	Article	http://dx.doi.org/10.1136/bmj.39094.648553.AE
McKenzie, D. (2003)	Effect of upper extremity exercise on secondary lymphedema in breast cancer patients: A pilot study	205	J. Clin. Oncol.	English	Article	http://dx.doi.org/10.1200/JCO.2003.04.069
Daley, A. (2007)	Randomized trial of exercise therapy in women treated for breast cancer	194	J. Clin. Oncol.	English	Article	http://dx.doi.org/10.1200/JCO.2006.09.5083
Culos-Reed, S. (2006)	A pilot study of yoga for breast cancer survivors: Physical and psychological benefits	183	Psycho-Oncol.	English	Article	http://dx.doi.org/10.1002/pon.1021
Furmaniak, A. (2016)	Exercise for women receiving adjuvant therapy for breast cancer	159	Cochrane Database Syst Rev.	English	Review	http://dx.doi.org/10.1002/14651858.CD005001.pub3
Kiecolt-Glaser, J. (2014)	Yoga's Impact on Inflammation, Mood, and Fatigue in Breast Cancer Survivors: A Randomized Controlled Trial	155	J. Clin. Oncol.	English	Article	http://dx.doi.org/10.1200/JCO.2013.51.8860
Milne, H. (2008)	Effects of a combined aerobic and resistance exercise program in breast cancer survivors: a randomized controlled trial	152	Breast Cancer Res. Treat.	English	Article	http://dx.doi.org/10.1007/s10549-007-9602-z
Servaes, P. (2007)	The course of severe fatigue in disease-free breast cancer patients: A longitudinal study	145	Psycho-Oncol.	English	Article	http://dx.doi.org/10.1002/pon.1120
Badger, T. (2007)	Depression and anxiety in women with breast cancer and their partners	137	Nurs. Res.	English	Article	http://dx.doi.org/10.1097/00006199-200701000-00006
Pinto, B. (2002)	Exercise participation after diagnosis of breast cancer: Trends and effects on mood and quality of life	135	Psycho-Oncol.	English	Article	http://dx.doi.org/10.1002/pon.594
Goel, V. (2001)	Randomized trial of a patient decision aid for choice of surgical treatment for breast cancer	135	Med. Decis. Mak.	English	Article	http://dx.doi.org/10.1177/0272989X0102100101
Payne, J. (2008)	Effect of exercise on biomarkers, fatigue, sleep disturbances, and depressive symptoms in older women with breast cancer receiving hormonal therapy	133	Oncol. Nurs. Forum	English	Article	http://dx.doi.org/10.1188/08.ONF.635-642
Cramer, H. (2017)	Yoga for improving health-related quality of life, mental health and cancer-related symptoms in women diagnosed with breast cancer	130	Cochrane Database Syst Rev.	English	Review	http://dx.doi.org/10.1002/14651858.CD010802.pub2
Ohira, T. (2006)	Effects of weight training on quality of life in recent breast cancer survivors - The Weight Training for Breast Cancer Survivors (WTBS) Study	129	Cancer	English	Article	http://dx.doi.org/10.1002/cncr.21829
Pinto, B. (2003)	Psychological and fitness changes associated with exercise participation among women with breast cancer	126	Psycho-Oncol.	English	Article	http://dx.doi.org/10.1002/pon.618
Schmidt, M. (2015)	Effects of resistance exercise on fatigue and quality of life in breast cancer patients undergoing adjuvant chemotherapy: A randomized controlled trial	123	Int. J. Cancer	English	Article	http://dx.doi.org/10.1002/ijc.29383
Cramer, H. (2012)	Yoga for breast cancer patients and survivors: a systematic review and meta-analysis	117	BMC Cancer	English	Review	http://dx.doi.org/10.1186/1471-2407-12-412
Chandwani, K. (2014)	Randomized, Controlled Trial of Yoga in Women With Breast Cancer Undergoing Radiotherapy	116	J. Clin. Oncol.	English	Article	http://dx.doi.org/10.1200/JCO.2012.48.2752
Travier, N. (2015)	Effects of an 18-week exercise programme started early during breast cancer treatment: a randomised controlled trial	114	BMC Med.	English	Article	http://dx.doi.org/10.1186/s12916-015-0362-z
Cadmus, L. (2009)	Exercise and quality of life during and after treatment for breast cancer: results of two randomized controlled trials	112	Psycho-Oncol.	English	Article	http://dx.doi.org/10.1002/pon.1525
Demark-Wahnefried, W. (2008)	Results of a diet/exercise feasibility trial to prevent adverse body composition change in breast cancer patients on adjuvant chemotherapy	108	Clin. Breast Cancer	English	Article	http://dx.doi.org/10.3816/CBC.2008.n.005
Pinto, B. (1999)	Exercise in the rehabilitation of breast cancer survivors	107	Psycho-Oncol.	English	Article	http://dx.doi.org/10.1002/(SICI)1099-1611(199905/06)8:3<191::AID-PON355>3.0.CO;2-T
Andrykowski, M. (2010)	Prevalence, Predictors, and Characteristics of Off-Treatment Fatigue in Breast Cancer Survivors	106	Cancer	English	Article	http://dx.doi.org/10.1002/cncr.25294
Courneya, K. (2008)	Predictors of supervised-exercise adherence during breast cancer chemotherapy	101	Med. Sci. Sports Exerc.	English	Article	http://dx.doi.org/10.1249/MSS.0b013e318168da45
Meeske, K. (2007)	Fatigue in breast cancer survivors two to five years post diagnosis: a HEAL Study report	101	Qual. Life Res.	English	Article	http://dx.doi.org/10.1007/s11136-007-9215-3
Hayes, S, (2013)	Exercise for health: a randomized, controlled trial evaluating the impact of a pragmatic, translational exercise intervention on the quality of life, function and treatment-related side effects following breast cancer	100	Breast Cancer Res. Treat.	English	Article	http://dx.doi.org/10.1007/s10549-012-2331-y
Carayol, M. (2013)	Psychological effect of exercise in women with breast cancer receiving adjuvant therapy: what is the optimal dose needed?	93	Ann. Oncol.	English	Review	http://dx.doi.org/10.1093/annonc/mds342
Hong, S. (2013)	Correlates of physical activity level in breast cancer survivors participating in the Women's Healthy Eating and Living (WHEL) Study	91	Breast Cancer Res. Treat.	English	Article	http://dx.doi.org/10.1007/s10549-006-9284-y
Rogers, L. (2007)	Exercise stage of change, barriers, expectations, values and preferences among breast cancer patients during treatment: a pilot study	90	Eur. J. Cancer Care	English	Article	http://dx.doi.org/10.1111/j.1365-2354.2006.00705.x
Syrowatka, A. (20017)	Predictors of distress in female breast cancer survivors: a systematic review	89	Breast Cancer Res. Treat.	English	Review	http://dx.doi.org/10.1007/s10549-017-4290-9
Courneya, K. (2007)	Six-month follow-up of patient-rated outcomes in a randomized controlled trial of exercise training during breast cancer chemotherapy	88	Cancer Epidemiol. Biomarkers Prev.	English	Article	http://dx.doi.org/10.1158/1055-9965.EPI-07-0413
Eyigor, S. (2010)	Effects of pilates exercises on functional capacity, flexibility, fatigue, depression and quality of life in female breast cancer patients: a randomized controlled study	84	Eur. J. Phys. Rehabil. Med.	English	Article
Larkey, L. (2015)	Randomized Controlled Trial of Qigong/Tai Chi Easy on Cancer-Related Fatigue in Breast Cancer Survivors	82	Ann. Behav. Med.	English	Article	http://dx.doi.org/10.1007/s12160-014-9645-4
Turner, J. (2004)	Improving the physical status and quality of life of women treated for breast cancer: A pilot study of a structured exercise intervention	81	J. Surg. Oncol.	English	Article	http://dx.doi.org/10.1002/jso.20065
Lee, M. (2014)	A Web-based self-management exercise and diet intervention for breast cancer survivors: Pilot randomized controlled trial	79	Int. J. Nurs. Stud.	English	Article	http://dx.doi.org/10.1016/j.ijnurstu.2014.04.012
Wilmoth, M. (2004)	Fatigue, weight gain, and altered sexuality in patients with breast cancer: Exploration of a symptom cluster	78	Oncol. Nurs. Forum	English	Article	http://dx.doi.org/10.1188/04.ONF.1069-1075
Kirshbaum, M. (2007)	A review of the benefits of whole body exercise during and after treatment for breast cancer	77	J. Clin. Nurs.	English	Review	http://dx.doi.org/10.1111/j.1365-2702.2006.01638.x
Lahart, I. (2018)	Physical activity for women with breast cancer after adjuvant therapy	76	Cochrane Database Syst Rev.	English	Review	http://dx.doi.org/10.1002/14651858.CD011292.pub2
Sprod, L. (2012)	Health-related quality of life and biomarkers in breast cancer survivors participating in tai chi chuan	76	J. Cancer Surviv.-Res. Pract.	English	Article	http://dx.doi.org/10.1007/s11764-011-0205-7
Pinto, A. (2011)	Improving quality of life after breast cancer: Dealing with symptoms	75	Maturitas	English	Review	http://dx.doi.org/10.1016/j.maturitas.2011.09.008
Biglia, N. (2010)	Effects of Surgical and Adjuvant Therapies for Breast Cancer on Sexuality, Cognitive Functions, and Body Weight	75	J. Sex. Med.	English	Article	http://dx.doi.org/10.1111/j.1743-6109.2010.01725.x
Villarini, A. (2012)	Lifestyle and breast cancer recurrences: The DIANA-5 trial	74	Tumori J.	English	Article
Penttinen, H. (2011)	Quality of life and physical performance and activity of breast cancer patients after adjuvant treatments	73	Psycho-Oncol.	English	Article	http://dx.doi.org/10.1002/pon.1837
Levine, E. (1991)	WEIGHT-GAIN WITH BREAST-CANCER ADJUVANT TREATMENT	73	Cancer	English	Article	http://dx.doi.org/10.1002/1097-0142(19910401)67:7<1954::AID-CNCR2820670722>3.0.CO;2-Z
Zhou, K. (2015)	A clinical randomized controlled trial of music therapy and progressive muscle relaxation training in female breast cancer patients after radical mastectomy: Results on depression, anxiety and length of hospital stay	72	Eur. J. Oncol. Nurs.	English	Article	http://dx.doi.org/10.1016/j.ejon.2014.07.010
Saartoi, T. (2012)	Effectiveness of a 12-month Exercise Program on Physical Performance and Quality of Life of Breast Cancer Survivors	70	Anticancer Res.	English	Article
Galiano-Castillo, N. (2014)	Depressed mood in breast cancer survivors: Associations with physical activity, cancer-related fatigue, quality of life, and fitness level	67	Eur. J. Oncol. Nurs.	English	Article	http://dx.doi.org/10.1016/j.ejon.2013.10.008
Emery, C. (2009)	Determinants of physical activity among women treated for breast cancer in a 5-year longitudinal follow-up investigation	67	Psycho-Oncol.	English	Article	http://dx.doi.org/10.1002/pon.1519
Cameron, L. (2007)	Changes in emotion regulation and psychological adjustment following use of a group psychosocial support program for women recently diagnosed with breast cancer	67	Psycho-Oncol.	English	Article	http://dx.doi.org/10.1002/pon.1050
Zhu, G. (2016)	Effects of exercise intervention in breast cancer survivors: a meta-analysis of 33 randomized controlled trails	66	OncoTargets Ther.	English	Article	http://dx.doi.org/10.2147/OTT.S97864
Mehnert, A. (2011)	Effects of a Physical Exercise Rehabilitation Group Program on Anxiety, Depression, Body Image, and Health-Related Quality of Life among Breast Cancer Patients	64	Onkologie	English	Article	http://dx.doi.org/10.1159/000327813
Dieli-Conwright, C. (2018)	Aerobic and resistance exercise improves physical fitness, bone health, and quality of life in overweight and obese breast cancer survivors: a randomized controlled trial	64	Breast Cancer Res.	English	Article	http://dx.doi.org/10.1186/s13058-018-1051-6
Taso, C. (2014)	The Effect of Yoga Exercise on Improving Depression, Anxiety, and Fatigue in Women With Breast Cancer: A Randomized Controlled Trial	63	J. Nurs. Res.	English	Article	http://dx.doi.org/10.1097/jnr.0000000000000044
Kendall, A. (2005)	Influence of exercise activity on quality of life in long-term breast cancer survivors	63	Qual. Life Res.	English	Article	http://dx.doi.org/10.1007/s11136-004-1468-5
Ergun, M. (2013)	Effects of exercise on angiogenesis and apoptosis-related molecules, quality of life, fatigue and depression in breast cancer patients	61	Eur. J. Cancer Care	English	Article	http://dx.doi.org/10.1111/ecc.12068
Al-Azri, M. (2009)	Coping With a Diagnosis of Breast Cancer-Literature Review and Implications for Developing Countries	61	Breast J.	English	Article	http://dx.doi.org/10.1111/j.1524-4741.2009.00812.x
